# Supplementary material for: Determination of HOMO–LUMO Energy Levels of Carbon Dots via Electron Transfer Kinetics and Marcus Theory
Source: Molecules. 2026 Apr 9;31(8):1247. doi: 10.3390/molecules31081247 (PMC13118674; doi:10.3390/molecules31081247)
Supplement: Supplementary file 1 [file molecules-31-01247-s001.zip]

Archive with 1 entries (1 files):
- molecules-4201675-supplementary.pdf
